# Supplementary material for: Roles of histone chaperone Nap1 and histone acetylation in regulating phase-separation of nucleosome arrays
Source: Nat Commun. 2025 Nov 27;16:10672. doi: 10.1038/s41467-025-65701-3 (PMC12661029; doi:10.1038/s41467-025-65701-3)
Supplement: Supplementary file 4 — Source data [file 41467_2025_65701_MOESM4_ESM.xlsx]

## Sheet: Figure 4a
Figure 4a
		FRAP recovery times
		WT tet	WT di	Nap1 tet	Nap1 di	H3KQ tet	H3KQ di	H3ac tet	H3ac di
		0.388787	0.536401	0.593097	0.487048	0.542573	0.365731	0.49228	0.5014
		0.50073	0.567283	0.593761	0.596794	0.468883	0.429455	0.562922	0.540836
		0.573654	0.54056	0.501473	0.503908	0.475736	0.550856	0.575699	0.552878
		0.409243	0.625601	0.566365	0.506884	0.458803	0.538686	0.496887	0.523223
		0.529354	0.56406	0.539655	0.52582	0.494122	0.551271	0.524597	0.513487
		0.478496	0.597364	0.519491	0.525759	0.488441	0.507475	0.547899	0.49668
		0.493318	0.656345	0.426225	0.544568	0.357881	0.501375	0.471807	0.52969
		0.512446	0.457958	0.426524	0.535077	0.3803	0.486601	0.503189	0.528763
		0.508839	0.687913	0.525386	0.538714	0.448182	0.560641	0.527288
		0.484163	0.591576	0.588428	0.557984		0.552291
		0.504689	0.551686	0.570407	0.440218		0.534865
		0.594386	0.636194	0.675585	0.524087		0.534641
			0.576301	0.55415	0.528889		0.563048
			0.492019	0.611324	0.420465		0.442363
			0.649072	0.643596	0.523791		0.612879
			0.674404	0.606354			0.57422
				0.520836			0.509599
		FRAP recovery fractions
		WT tet	WT di	Nap1 tet	Nap1 di	H3KQ tet	H3KQ di	H3ac tet	H3ac di
		43.0837	30.8448	22.7135	16.3127	12.9584	10.3764	29.8512	24.0503
		44.3088	36.6763	24.4697	17.0625	13.5172	11.8152	31.8478	25.4861
		48.9371	39.6324	25.6207	17.8127	15.1703	13.4807	32.0769	26.4059
		51.7527	39.6517	26.7108	19.3166	15.6512	13.9784	32.6692	29.4089
		52.2291	41.2758	26.7219	19.3521	15.7286	14.4676	33.8996	31.1729
		59.449	41.4129	27.1161	19.5343	17.5233	15.6096	37.7066	31.6585
		60.0384	43.1799	27.5092	19.75	22.4169	17.2717	37.9383	35.1464
		60.843	43.838	27.568	21.4794	23.1194	17.7752	38.5346	35.5979
		64.9679	48.0426	27.6156	22.1952	25.4955	17.9437	46.2975
		69.3215	52.0166	27.8885	22.6397		18.3153
		81.201	52.467	32.3969	24.1889		18.6193
		100.963	53.6716	32.8874	26.6195		18.9176
			59.0519	33.5782	28.2264		19.789
			60.3831	33.6681	29.0594		20.8282
			68.4007	36.8468	29.7305		20.9027
			76.5678	37.2498			22.3897
				39.4251			22.9125

## Sheet: Figure 6a
Figure 6a
	time (sec)	trap position (um)	force (pN)	force_fit (pN)
	0	0.224743	0.932676	0.861677
	0.001024	0.22513	0.98724	0.860936
	0.002048	0.225435	0.965676	0.859837
	0.003072	0.225609	0.853913	0.858382
	0.004096	0.22547	0.850744	0.856569
	0.00512	0.225298	0.772781	0.854401
	0.006144	0.225424	0.817367	0.851878
	0.007168	0.22474	0.833107	0.849001
	0.008192	0.223826	0.689719	0.845772
	0.009216	0.22344	0.740189	0.842191
	0.01024	0.223167	0.940089	0.83826
	0.011264	0.222458	0.73159	0.833981
	0.012288	0.221842	0.634945	0.829355
	0.013312	0.220533	0.640738	0.824385
	0.014336	0.219405	0.815646	0.819073
	0.01536	0.217804	0.89598	0.81342
	0.016384	0.216857	0.910412	0.807429
	0.017408	0.215383	0.946549	0.801103
	0.018432	0.214035	0.792125	0.794444
	0.019456	0.212927	0.694836	0.787455
	0.02048	0.211278	0.628876	0.780139
	0.021504	0.209815	0.668718	0.772499
	0.022528	0.207916	0.740861	0.764538
	0.023552	0.206004	0.655084	0.75626
	0.024576	0.204349	0.779391	0.747667
	0.0256	0.201866	0.611828	0.738763
	0.026624	0.199992	0.654067	0.729553
	0.027648	0.197832	0.88922	0.72004
	0.028672	0.196029	0.738555	0.710227
	0.029696	0.193853	0.500796	0.70012
	0.03072	0.191343	0.424708	0.689721
	0.031744	0.188477	0.385788	0.679036
	0.032768	0.185819	0.483527	0.668069
	0.033792	0.182852	0.523891	0.656825
	0.034816	0.180596	0.664927	0.645307
	0.03584	0.177838	0.566434	0.633522
	0.036864	0.17492	0.569317	0.621473
	0.037888	0.171897	0.637855	0.609166
	0.038912	0.168625	0.468286	0.596606
	0.039936	0.165947	0.566203	0.583798
	0.04096	0.162401	0.509826	0.570748
	0.041984	0.159367	0.437342	0.557461
	0.043008	0.156456	0.735608	0.543942
	0.044032	0.15342	0.599866	0.530197
	0.045056	0.149966	0.618189	0.516231
	0.04608	0.146668	0.604882	0.502051
	0.047104	0.143106	0.640103	0.487663
	0.048128	0.139207	0.442468	0.473072
	0.049152	0.135189	0.298036	0.458285
	0.050176	0.131405	0.0478795	0.443307
	0.0512	0.127719	0.191889	0.428145
	0.052224	0.124005	0.16179	0.412805
	0.053248	0.120346	-0.00470144	0.397293
	0.054272	0.116451	0.0829001	0.381617
	0.055296	0.111866	0.171328	0.365782
	0.05632	0.108155	-0.0721278	0.349795
	0.057344	0.104273	-0.139141	0.333662
	0.058368	0.0996326	0.0875444	0.317391
	0.059392	0.0953057	0.125852	0.300988
	0.060416	0.091254	-0.0560112	0.28446
	0.06144	0.087313	-0.0330349	0.267814
	0.062464	0.0829587	0.100006	0.251057
	0.063488	0.0785438	0.245778	0.234195
	0.064512	0.0741469	0.152991	0.217236
	0.065536	0.0696742	0.219841	0.200186
	0.06656	0.0655265	0.0926609	0.183054
	0.067584	0.0612153	0.151861	0.165845
	0.068608	0.0567452	0.205173	0.148567
	0.069632	0.0530444	-0.0728224	0.131228
	0.070656	0.0483933	-0.11656	0.113834
	0.07168	0.0439311	0.00705232	0.0963929
	0.072704	0.0395605	-0.00510095	0.0789116
	0.073728	0.0350348	0.0478613	0.0613975
	0.074752	0.0299182	0.150958	0.0438578
	0.075776	0.0255932	-0.0274644	0.0262999
	0.0768	0.0218208	-0.0817887	0.00873095
	0.077824	0.0174254	-0.146614	-0.00884164
	0.078848	0.0128867	-0.105001	-0.0264106
	0.079872	0.00809813	-0.0440713	-0.0439686
	0.080896	0.00367426	0.160514	-0.0615085
	0.08192	-0.00108486	-0.0523203	-0.0790228
	0.082944	-0.0060671	-0.0393498	-0.0965043
	0.083968	-0.0102607	-0.0767267	-0.113946
	0.084992	-0.0148665	-0.356202	-0.13134
	0.086016	-0.0195056	-0.129544	-0.14868
	0.08704	-0.0236819	-0.166671	-0.165958
	0.088064	-0.0284117	-0.329085	-0.183167
	0.089088	-0.03341	-0.227605	-0.2003
	0.090112	-0.0374299	-0.295458	-0.21735
	0.091136	-0.0425131	-0.233512	-0.234309
	0.09216	-0.0470784	-0.117123	-0.251172
	0.093184	-0.0514185	-0.192525	-0.26793
	0.094208	-0.0558221	-0.352175	-0.284577
	0.095232	-0.0597004	-0.121662	-0.301106
	0.096256	-0.0642709	-0.060365	-0.317509
	0.09728	-0.0690072	-0.0955263	-0.333781
	0.098304	-0.0734365	-0.0558296	-0.349914
	0.099328	-0.0781959	-0.157623	-0.365902
	0.100352	-0.0824442	-0.0512171	-0.381738
	0.101376	-0.0868851	-0.0831642	-0.397416
	0.1024	-0.090649	-0.368514	-0.412928
	0.103424	-0.0946585	-0.393733	-0.428269
	0.104448	-0.0989484	-0.362599	-0.443433
	0.105472	-0.103086	-0.599226	-0.458412
	0.106496	-0.107503	-0.614875	-0.4732
	0.10752	-0.111451	-0.794782	-0.487793
	0.108544	-0.115612	-0.804416	-0.502182
	0.109568	-0.119516	-0.649991	-0.516363
	0.110592	-0.123492	-0.507807	-0.53033
	0.111616	-0.126962	-0.566517	-0.544076
	0.11264	-0.130707	-0.54892	-0.557597
	0.113664	-0.134479	-0.520464	-0.570886
	0.114688	-0.138633	-0.603276	-0.583937
	0.115712	-0.142722	-0.56283	-0.596747
	0.116736	-0.146327	-0.393025	-0.609308
	0.11776	-0.149621	-0.421576	-0.621617
	0.118784	-0.152682	-0.46767	-0.633667
	0.119808	-0.155828	-0.422257	-0.645454
	0.120832	-0.159253	-0.325916	-0.656973
	0.121856	-0.162505	-0.127905	-0.668219
	0.12288	-0.166016	-0.243536	-0.679188
	0.123904	-0.168905	-0.425816	-0.689875
	0.124928	-0.17236	-0.615329	-0.700275
	0.125952	-0.175144	-0.675828	-0.710384
	0.126976	-0.17778	-0.695672	-0.720199
	0.128	-0.180066	-0.801483	-0.729714
	0.129024	-0.183031	-0.80215	-0.738926
	0.130048	-0.186065	-0.560356	-0.747831
	0.131072	-0.188265	-0.620541	-0.756426
	0.132096	-0.190906	-0.726665	-0.764706
	0.13312	-0.193545	-0.59628	-0.772669
	0.134144	-0.195716	-0.647236	-0.780312
	0.135168	-0.198218	-0.794092	-0.78763
	0.136192	-0.199957	-0.859189	-0.79462
	0.137216	-0.202351	-0.868895	-0.801281
	0.13824	-0.204199	-0.944067	-0.807609
	0.139264	-0.206482	-0.758059	-0.813602
	0.140288	-0.208865	-0.764328	-0.819257
	0.141312	-0.210679	-0.737752	-0.824572
	0.142336	-0.212367	-0.615134	-0.829544
	0.14336	-0.213749	-0.618861	-0.834171
	0.144384	-0.214837	-0.583777	-0.838452
	0.145408	-0.216149	-0.61863	-0.842385
	0.146432	-0.217544	-0.7394	-0.845968
	0.147456	-0.218923	-0.713137	-0.8492
	0.14848	-0.220235	-0.704311	-0.852079
	0.149504	-0.221661	-0.727814	-0.854605
	0.150528	-0.222704	-0.929762	-0.856775
	0.151552	-0.223495	-0.922838	-0.858589
	0.152576	-0.223923	-0.821722	-0.860047
	0.1536	-0.22409	-0.787536	-0.861148
	0.154624	-0.225473	-0.846782	-0.861891
	0.155648	-0.225644	-0.81981	-0.862276
	0.156672	-0.226102	-0.692621	-0.862303
	0.157696	-0.226856	-0.831609	-0.861972
	0.15872	-0.226924	-0.860038	-0.861282
	0.159744	-0.227026	-0.947526	-0.860236
	0.160768	-0.226795	-0.907062	-0.858831
	0.161792	-0.226369	-0.748407	-0.857071
	0.162816	-0.2263	-0.639713	-0.854954
	0.16384	-0.226313	-0.635078	-0.852482
	0.164864	-0.226291	-0.740648	-0.849656
	0.165888	-0.226283	-1.00415	-0.846477
	0.166912	-0.225959	-1.00452	-0.842947
	0.167936	-0.225287	-0.838133	-0.839067
	0.16896	-0.224165	-1.02159	-0.834838
	0.169984	-0.2235	-0.793084	-0.830262
	0.171008	-0.222722	-0.798037	-0.825342
	0.172032	-0.22143	-0.907875	-0.820079
	0.173056	-0.220671	-1.12412	-0.814475
	0.17408	-0.219202	-0.884159	-0.808533
	0.175104	-0.218445	-0.867211	-0.802255
	0.176128	-0.216794	-0.882606	-0.795644
	0.177152	-0.215214	-0.734056	-0.788703
	0.178176	-0.213628	-0.616151	-0.781434
	0.1792	-0.211872	-0.595091	-0.77384
	0.180224	-0.210452	-0.50911	-0.765926
	0.181248	-0.208865	-0.598577	-0.757693
	0.182272	-0.2074	-0.745034	-0.749145
	0.183296	-0.20544	-0.845828	-0.740286
	0.18432	-0.20387	-0.766044	-0.73112
	0.185344	-0.201863	-0.659058	-0.72165
	0.186368	-0.199522	-0.565609	-0.711881
	0.187392	-0.19716	-0.732082	-0.701815
	0.188416	-0.194625	-0.88627	-0.691459
	0.18944	-0.192182	-0.825599	-0.680815
	0.190464	-0.189925	-0.862481	-0.669888
	0.191488	-0.187981	-0.961223	-0.658684
	0.192512	-0.185187	-0.792362	-0.647205
	0.193536	-0.18204	-0.632894	-0.635458
	0.19456	-0.179014	-0.757682	-0.623447
	0.195584	-0.176374	-0.7241	-0.611177
	0.196608	-0.173675	-0.65607	-0.598654
	0.197632	-0.170854	-0.611539	-0.585881
	0.198656	-0.168044	-0.605432	-0.572866
	0.19968	-0.164754	-0.714213	-0.559612
	0.200704	-0.162035	-0.700411	-0.546126
	0.201728	-0.158393	-0.570176	-0.532413
	0.202752	-0.154936	-0.52859	-0.51848
	0.203776	-0.151428	-0.528395	-0.50433
	0.2048	-0.148269	-0.631546	-0.489972
	0.205824	-0.144718	-0.742941	-0.47541
	0.206848	-0.1414	-0.732522	-0.46065
	0.207872	-0.137706	-0.594773	-0.445699
	0.208896	-0.134185	-0.41355	-0.430564
	0.20992	-0.130138	-0.329471	-0.415249
	0.210944	-0.126039	-0.393234	-0.399762
	0.211968	-0.121944	-0.453719	-0.384109
	0.212992	-0.118106	-0.561573	-0.368296
	0.214016	-0.113964	-0.610036	-0.352331
	0.21504	-0.110349	-0.63812	-0.336219
	0.216064	-0.106442	-0.655108	-0.319967
	0.217088	-0.102256	-0.678756	-0.303583
	0.218112	-0.0979209	-0.471442	-0.287073
	0.219136	-0.0937053	-0.31295	-0.270443
	0.22016	-0.0890338	-0.453246	-0.253701
	0.221184	-0.0853888	-0.528164	-0.236854
	0.222208	-0.0810039	-0.354068	-0.219909
	0.223232	-0.0762709	-0.317999	-0.202872
	0.224256	-0.0722211	-0.161623	-0.185751
	0.22528	-0.0682812	-0.011021	-0.168553
	0.226304	-0.0634273	-0.22109	-0.151285
	0.227328	-0.058539	-0.0788196	-0.133954
	0.228352	-0.053953	-0.152702	-0.116567
	0.229376	-0.0493433	-0.210994	-0.0991326
	0.2304	-0.0449997	-0.287518	-0.0816567
	0.231424	-0.0407777	0.00368826	-0.0641468
	0.232448	-0.0365399	-0.0383828	-0.0466104
	0.233472	-0.0319712	-0.0456603	-0.0290546
	0.234496	-0.0273572	-0.0928614	-0.0114868
	0.23552	-0.0222264	-0.0979643	0.00608568
	0.236544	-0.0173947	-0.133407	0.0236556
	0.237568	-0.0127584	0.0029074	0.0412157
	0.238592	-0.00858006	0.0881573	0.0587586
	0.239616	-0.00406068	0.0613539	0.076277
	0.24064	0.000278249	0.100887	0.0937637
	0.241664	0.0042115	0.000533043	0.111211
	0.242688	0.00887455	-0.0143487	0.128613
	0.243712	0.0138055	-0.0369936	0.145961
	0.244736	0.0184328	-0.0583538	0.163248
	0.24576	0.0232363	0.0333382	0.180468
	0.246784	0.027318	0.118643	0.197612
	0.247808	0.0320349	0.323201	0.214675
	0.248832	0.0367127	0.128621	0.231648
	0.249856	0.0409504	0.339349	0.248525
	0.25088	0.0451329	0.406589	0.265298
	0.251904	0.049844	0.362489	0.281962
	0.252928	0.0546627	0.304873	0.298508
	0.253952	0.0591513	0.13194	0.31493
	0.254976	0.0634668	0.315451	0.331221
	0.256	0.0677139	0.461649	0.347375
	0.257024	0.0721421	0.571641	0.363385
	0.258048	0.0762209	0.483518	0.379243
	0.259072	0.0808318	0.332444	0.394944
	0.260096	0.0855211	0.516259	0.41048
	0.26112	0.0900213	0.673503	0.425847
	0.262144	0.0940737	0.586169	0.441036
	0.263168	0.0984012	0.534877	0.456042
	0.264192	0.10224	0.570797	0.470858
	0.265216	0.106075	0.557032	0.485479
	0.26624	0.10966	0.581552	0.499899
	0.267264	0.113773	0.622039	0.51411
	0.268288	0.117866	0.708078	0.528108
	0.269312	0.122044	0.500674	0.541887
	0.270336	0.1262	0.497519	0.55544
	0.27136	0.12956	0.501241	0.568763
	0.272384	0.133203	0.606912	0.581849
	0.273408	0.137221	0.609931	0.594694
	0.274432	0.140515	0.593655	0.607291
	0.275456	0.143747	0.456855	0.619637
	0.27648	0.14757	0.503398	0.631725
	0.277504	0.151459	0.566212	0.64355
	0.278528	0.154953	0.578151	0.655108
	0.279552	0.158318	0.681988	0.666394
	0.280576	0.161605	0.651198	0.677403
	0.2816	0.164297	0.755793	0.688131
	0.282624	0.167042	0.917785	0.698573
	0.283648	0.170061	0.878288	0.708724
	0.284672	0.17341	0.961517	0.718582
	0.285696	0.176456	1.16116	0.72814
	0.28672	0.179574	0.927037	0.737396
	0.287744	0.182181	0.907102	0.746346
	0.288768	0.185098	1.07137	0.754986
	0.289792	0.187372	1.03255	0.763312
	0.290816	0.189826	0.987358	0.771321
	0.29184	0.192278	0.932199	0.77901
	0.292864	0.194432	0.915955	0.786375
	0.293888	0.197177	0.859343	0.793413
	0.294912	0.19947	0.848769	0.800122
	0.295936	0.201663	0.750463	0.806498
	0.29696	0.203442	0.541987	0.81254
	0.297984	0.205389	0.517099	0.818244
	0.299008	0.206871	0.821494	0.823607
	0.300032	0.208596	1.01828	0.828629
	0.301056	0.210474	1.0999	0.833307
	0.30208	0.212201	0.940089	0.837638
	0.303104	0.214043	0.971442	0.841621
	0.304128	0.215332	0.877334	0.845255
	0.305152	0.216725	0.802068	0.848538
	0.306176	0.217678	1.06544	0.851468
	0.3072	0.218855	0.922456	0.854044
	0.308224	0.219757	0.848547	0.856266
	0.309248	0.220737	0.80767	0.858132
	0.310272	0.221665	0.876386	0.859641
	0.311296	0.222883	0.986015	0.860793
	0.31232	0.223509	1.1348	0.861588
	0.313344	0.224161	1.27146	0.862025
	0.314368	0.22498	1.2881	0.862103
	0.315392	0.225023	1.19067	0.861824
	0.316416	0.225102	1.1214	0.861187
	0.31744	0.225044	1.10091	0.860191
	0.318464	0.225489	0.965685	0.858839
	0.319488	0.225963	0.880412	0.857129
	0.320512	0.226043	0.712823	0.855064
	0.321536	0.22606	0.582433	0.852643
	0.32256	0.225513	0.451838	0.849869
	0.323584	0.225029	0.727423	0.846741
	0.324608	0.22432	1.02758	0.843261
	0.325632	0.224121	1.00752	0.839431
	0.326656	0.223692	0.950667	0.835253
	0.32768	0.223156	0.825811	0.830727
	0.328704	0.222851	0.792838	0.825856
	0.329728	0.2219	0.838214	0.820643
	0.330752	0.220627	0.747412	0.815088
	0.331776	0.219708	0.931917	0.809195
	0.3328	0.218119	0.767796	0.802965
	0.333824	0.216721	0.639059	0.796402
	0.334848	0.215587	0.831954	0.789508
	0.335872	0.21445	0.947871	0.782287
	0.336896	0.213129	1.01973	0.77474
	0.33792	0.211549	0.821843	0.766871
	0.338944	0.209716	0.87925	0.758684
	0.339968	0.208315	0.752161	0.750181
	0.340992	0.206258	0.621389	0.741367
	0.342016	0.204429	0.679568	0.732245
	0.34304	0.201784	0.733588	0.722819
	0.344064	0.200248	0.713077	0.713093
	0.345088	0.198134	0.456533	0.70307
	0.346112	0.195855	0.391717	0.692755
	0.347136	0.193457	0.673593	0.682152
	0.34816	0.190866	0.600728	0.671266
	0.349184	0.188026	0.631995	0.660102
	0.350208	0.185198	0.634369	0.648662
	0.351232	0.182717	0.739535	0.636954
	0.352256	0.180388	0.667229	0.624981
	0.35328	0.177635	0.631708	0.612748
	0.354304	0.174889	0.703243	0.600261
	0.355328	0.171753	0.72671	0.587524
	0.356352	0.168524	0.803062	0.574543
	0.357376	0.165224	0.77205	0.561323
	0.3584	0.16143	0.862616	0.547871
	0.359424	0.158352	0.785579	0.53419
	0.360448	0.155213	0.555702	0.520288
	0.361472	0.152248	0.659624	0.50617
	0.362496	0.149095	0.697342	0.491841
	0.36352	0.145665	0.839853	0.477308
	0.364544	0.141952	0.713476	0.462577
	0.365568	0.138135	0.736185	0.447653
	0.366592	0.133972	0.683245	0.432544
	0.367616	0.130286	0.377157	0.417254
	0.36864	0.126616	0.581879	0.401792
	0.369664	0.12317	0.451875	0.386162
	0.370688	0.119163	0.261985	0.370372
	0.371712	0.115325	0.348756	0.354429
	0.372736	0.110946	0.290037	0.338337
	0.37376	0.106752	0.160423	0.322106
	0.374784	0.102771	0.205127	0.30574
	0.375808	0.0988899	0.491821	0.289248
	0.376832	0.0950059	0.425153	0.272635
	0.377856	0.0907929	0.227191	0.255909
	0.37888	0.0867457	-0.00886906	0.239077
	0.379904	0.0823448	0.051752	0.222145
	0.380928	0.0779825	0.143094	0.205121
	0.381952	0.0732568	0.229861	0.188012
	0.382976	0.0687705	0.10747	0.170824
	0.384	0.0637656	0.2091	0.153566
	0.385024	0.0596679	0.241973	0.136243
	0.386048	0.055925	0.135481	0.118865
	0.387072	0.0510584	0.00200396	0.101436
	0.388096	0.0470761	0.11018	0.0839658
	0.38912	0.0422481	0.299711	0.0664604
	0.390144	0.0376361	0.167968	0.0489273
	0.391168	0.0326823	0.23426	0.0313739
	0.392192	0.0282123	0.058294	0.0138074
	0.393216	0.0234838	-0.105936	-0.00376489
	0.39424	0.0191299	0.0727444	-0.0213356
	0.395264	0.0148621	0.102839	-0.0388976
	0.396288	0.00988114	0.173194	-0.0564434
	0.397312	0.00516823	0.138936	-0.0739658
	0.398336	0.000671955	-0.129507	-0.0914576
	0.39936	-0.00400251	-0.279882	-0.108911
	0.400384	-0.00872416	-0.143981	-0.12632
	0.401408	-0.0133003	-0.211761	-0.143676
	0.402432	-0.0174413	-0.0900558	-0.160973
	0.403456	-0.0222637	0.00235354	-0.178203
	0.40448	-0.0269215	-0.210858	-0.195358
	0.405504	-0.0311442	-0.339041	-0.212433
	0.406528	-0.0358735	0.0492142	-0.229419
	0.407552	-0.0411485	0.0468217	-0.246311
	0.408576	-0.0459745	-0.141238	-0.2631
	0.4096	-0.0500625	-0.153483	-0.279779
	0.410624	-0.0542777	-0.527383	-0.296343
	0.411648	-0.0585229	-0.319184	-0.312783
	0.412672	-0.0626082	-0.314671	-0.329094
	0.413696	-0.0679366	-0.377458	-0.345268
	0.41472	-0.0725743	-0.306844	-0.361299
	0.415744	-0.0769633	-0.110245	-0.377179
	0.416768	-0.0815457	-0.256211	-0.392903
	0.417792	-0.0853534	-0.364101	-0.408464
	0.418816	-0.0897227	-0.529217	-0.423855
	0.41984	-0.093451	-0.632613	-0.439071
	0.420864	-0.0976853	-0.672173	-0.454103
	0.421888	-0.101424	-0.488403	-0.468948
	0.422912	-0.105493	-0.441729	-0.483597
	0.423936	-0.109874	-0.483895	-0.498046
	0.42496	-0.114136	-0.784944	-0.512288
	0.425984	-0.117929	-0.705605	-0.526317
	0.427008	-0.121925	-0.595209	-0.540128
	0.428032	-0.126004	-0.606136	-0.553714
	0.429056	-0.129206	-0.451285	-0.56707
	0.43008	-0.133266	-0.542578	-0.580191
	0.431104	-0.137208	-0.572114	-0.593071
	0.432128	-0.140773	-0.579019	-0.605705
	0.433152	-0.144465	-0.583705	-0.618087
	0.434176	-0.148201	-0.563398	-0.630212
	0.4352	-0.151689	-0.733108	-0.642076
	0.436224	-0.154895	-0.863479	-0.653673
	0.437248	-0.158432	-0.661763	-0.664999
	0.438272	-0.161647	-0.543082	-0.676048
	0.439296	-0.164837	-0.587954	-0.686817
	0.44032	-0.16795	-0.703707	-0.6973
	0.441344	-0.171529	-0.499299	-0.707494
	0.442368	-0.174154	-0.618212	-0.717394
	0.443392	-0.176866	-0.746378	-0.726996
	0.444416	-0.179736	-0.578838	-0.736296
	0.44544	-0.182197	-0.52963	-0.74529
	0.446464	-0.184721	-0.659593	-0.753975
	0.447488	-0.187655	-0.888167	-0.762347
	0.448512	-0.190611	-0.962617	-0.770402
	0.449536	-0.193463	-0.924554	-0.778137
	0.45056	-0.19597	-0.984631	-0.785549
	0.451584	-0.198233	-0.718512	-0.792635
	0.452608	-0.199987	-0.711616	-0.799391
	0.453632	-0.201936	-0.713858	-0.805816
	0.454656	-0.204313	-0.70644	-0.811905
	0.45568	-0.205966	-1.01455	-0.817658
	0.456704	-0.207919	-1.0154	-0.823071
	0.457728	-0.209969	-1.00426	-0.828143
	0.458752	-0.21184	-0.943599	-0.83287
	0.459776	-0.213301	-0.887895	-0.837251
	0.4608	-0.214613	-0.94443	-0.841285
	0.461824	-0.215629	-1.00072	-0.844969
	0.462848	-0.217451	-0.829008	-0.848303
	0.463872	-0.218452	-0.883591	-0.851284
	0.464896	-0.219869	-0.858513	-0.853911
	0.46592	-0.220965	-0.818644	-0.856184
	0.466944	-0.221967	-0.795109	-0.858102
	0.467968	-0.222703	-0.827051	-0.859663
	0.468992	-0.223315	-0.731414	-0.860866
	0.470016	-0.223693	-0.600806	-0.861713
	0.47104	-0.2248	-0.614798	-0.862201
	0.472064	-0.225407	-0.778497	-0.862332
	0.473088	-0.226342	-0.713264	-0.862104
	0.474112	-0.226699	-0.80116	-0.861518
	0.475136	-0.227037	-0.684681	-0.860575
	0.47616	-0.226889	-0.932113	-0.859274
	0.477184	-0.226708	-1.04748	-0.857616
	0.478208	-0.226335	-0.92726	-0.855602
	0.479232	-0.225953	-1.03708	-0.853233
	0.480256	-0.225916	-0.7878	-0.850509
	0.48128	-0.226012	-0.748643	-0.847432
	0.482304	-0.225714	-0.784785	-0.844003
	0.483328	-0.225627	-0.784953	-0.840224
	0.484352	-0.224851	-0.588067	-0.836095
	0.485376	-0.224181	-0.751453	-0.83162
	0.4864	-0.222625	-0.586242	-0.826799
	0.487424	-0.222211	-0.744267	-0.821634
	0.488448	-0.22121	-0.808819	-0.816129
	0.489472	-0.219633	-1.02052	-0.810284
	0.490496	-0.218705	-0.946064	-0.804103
	0.49152	-0.217986	-0.657523	-0.797588
	0.492544	-0.216325	-0.64655	-0.790742
	0.493568	-0.215191	-0.650881	-0.783567
	0.494592	-0.213261	-0.668224	-0.776067
	0.495616	-0.211889	-0.594836	-0.768245
	0.49664	-0.209838	-0.802472	-0.760104
	0.497664	-0.208205	-0.821136	-0.751647
	0.498688	-0.206699	-0.598691	-0.742877
	0.499712	-0.205063	-0.501387	-0.7338
	0.500736	-0.202751	-0.58513	-0.724417
	0.50176	-0.200171	-0.363711	-0.714734
	0.502784	-0.19778	-0.495989	-0.704753
	0.503808	-0.195455	-0.850187	-0.694481
	0.504832	-0.19312	-0.916006	-0.683919
	0.505856	-0.191146	-1.14473	-0.673074
	0.50688	-0.188616	-0.867415	-0.661949
	0.507904	-0.186293	-0.527324	-0.650549
	0.508928	-0.183882	-0.656719	-0.638879
	0.509952	-0.180668	-0.848934	-0.626944
	0.510976	-0.177852	-0.846922	-0.614748
	0.512	-0.174371	-0.740653	-0.602298
	0.513024	-0.171944	-0.559403	-0.589596
	0.514048	-0.168658	-0.494078	-0.576651
	0.515072	-0.165648	-0.644203	-0.563465
	0.516096	-0.162804	-0.64843	-0.550046
	0.51712	-0.159807	-0.577939	-0.536398
	0.518144	-0.156278	-0.461881	-0.522527
	0.519168	-0.152655	-0.447726	-0.50844
	0.520192	-0.148887	-0.288031	-0.494141
	0.521216	-0.145096	-0.312969	-0.479637
	0.52224	-0.141635	-0.583927	-0.464934
	0.523264	-0.138321	-0.678838	-0.450038
	0.524288	-0.134534	-0.536626	-0.434955
	0.525312	-0.131181	-0.255144	-0.419691
	0.526336	-0.127333	-0.169926	-0.404254
	0.52736	-0.123496	-0.233294	-0.388648
	0.528384	-0.119231	-0.59352	-0.372881
	0.529408	-0.115403	-0.659775	-0.356959
	0.530432	-0.111985	-0.450731	-0.340888
	0.531456	-0.10828	-0.426252	-0.324676
	0.53248	-0.104214	-0.502295	-0.30833
	0.533504	-0.100571	-0.288571	-0.291855
	0.534528	-0.0958902	-0.20462	-0.275259
	0.535552	-0.0912874	-0.303807	-0.258549
	0.536576	-0.0869486	-0.332908	-0.241732
	0.5376	-0.0825821	-0.372623	-0.224814
	0.538624	-0.0787552	-0.335564	-0.207803
	0.539648	-0.0743235	-0.214721	-0.190706
	0.540672	-0.070361	0.00781048	-0.173529
	0.541696	-0.0660616	-0.155716	-0.15628
	0.54272	-0.0617416	-0.0990357	-0.138967
	0.543744	-0.0567188	0.0333065	-0.121596
	0.544768	-0.0518489	0.05932	-0.104174
	0.545792	-0.0474421	-0.0859971	-0.0867094
	0.546816	-0.0431075	-0.167688	-0.0692085
	0.54784	-0.0388969	-0.201583	-0.051679
	0.548864	-0.0346165	-0.204484	-0.0341281
	0.549888	-0.0300781	-0.260619	-0.0165631
	0.550912	-0.0253285	-0.45953	0.00100884
	0.551936	-0.0203425	-0.235323	0.0185803
	0.55296	-0.0154931	-0.00297175	0.0361439
	0.553984	-0.0108603	0.071328	0.0536925
	0.555008	-0.00596174	-0.0922032	0.0712188
	0.556032	-0.00156294	-0.16135	0.0887154
	0.557056	0.00278613	0.0918573	0.106175
	0.55808	0.00713704	0.142681	0.123591
	0.559104	0.011596	-0.0016915	0.140955
	0.560128	0.0163541	0.153196	0.158261
	0.561152	0.0211839	0.282959	0.1755
	0.562176	0.0258302	-0.0177127	0.192667
	0.5632	0.0300411	-0.0191882	0.209754
	0.564224	0.0344564	-0.179551	0.226754
	0.565248	0.0390393	-0.0550215	0.243659
	0.566272	0.0429302	0.230319	0.260463
	0.567296	0.0473567	0.339803	0.277159
	0.56832	0.0519536	0.492784	0.29374
	0.569344	0.0566928	0.629139	0.310199
	0.570368	0.061438	0.427228	0.326529
	0.571392	0.0657431	0.490214	0.342723
	0.572416	0.0697017	0.514303	0.358775
	0.57344	0.0740494	0.614157	0.374677
	0.574464	0.0780494	0.679309	0.390424
	0.575488	0.0827165	0.78631	0.406009
	0.576512	0.086735	0.666543	0.421425
	0.577536	0.0914977	0.554984	0.436666
	0.57856	0.0957963	0.475355	0.451726
	0.579584	0.0999084	0.35577	0.466598
	0.580608	0.103815	0.47604	0.481276
	0.581632	0.108031	0.344139	0.495754
	0.582656	0.111754	0.520667	0.510026
	0.58368	0.115637	0.64117	0.524086
	0.584704	0.119616	0.6198	0.537929
	0.585728	0.124098	0.712069	0.551548
	0.586752	0.12781	0.70935	0.564938
	0.587776	0.131502	0.665935	0.578093
	0.5888	0.134806	0.806253	0.591008
	0.589824	0.138635	0.743953	0.603678
	0.590848	0.142137	0.760087	0.616096
	0.591872	0.145508	0.686441	0.628259
	0.592896	0.149273	0.617063	0.640161
	0.59392	0.152894	0.519419	0.651797
	0.594944	0.156397	0.70698	0.663162
	0.595968	0.159862	0.608478	0.674251
	0.596992	0.162668	0.544924	0.685061
	0.598016	0.165692	0.308737	0.695586
	0.59904	0.168364	0.322066	0.705822
	0.600064	0.171492	0.549509	0.715764
	0.601088	0.174616	0.439762	0.72541
	0.602112	0.17783	0.522856	0.734754
	0.603136	0.180979	0.528957	0.743792
	0.60416	0.18368	0.509735	0.752522
	0.605184	0.186438	0.894827	0.760939
	0.606208	0.189092	0.777443	0.76904
	0.607232	0.190935	1.05215	0.776822
	0.608256	0.193221	1.18301	0.784281
	0.60928	0.195562	1.16163	0.791414
	0.610304	0.197995	1.07873	0.798218
	0.611328	0.200434	1.00332	0.804691
	0.612352	0.202714	0.738704	0.810829
	0.613376	0.204391	0.680399	0.81663
	0.6144	0.206179	0.755961	0.822093
	0.615424	0.208002	0.741801	0.827214
	0.616448	0.209658	0.771028	0.831991
	0.617472	0.211133	1.01533	0.836422
	0.618496	0.212642	1.02109	0.840506
	0.61952	0.214487	0.971242	0.844241
	0.620544	0.215816	1.03394	0.847625
	0.621568	0.21708	0.862457	0.850657
	0.622592	0.218268	0.896134	0.853336
	0.623616	0.219255	0.947271	0.85566
	0.62464	0.219908	0.811352	0.857629
	0.625664	0.220812	0.959706	0.859242
	0.626688	0.222031	1.01575	0.860497
	0.627712	0.222964	0.774066	0.861395
	0.628736	0.223781	0.624599	0.861935
	0.62976	0.224248	0.642214	0.862117
	0.630784	0.224792	0.657981	0.861941
	0.631808	0.224798	0.788834	0.861407
	0.632832	0.224678	0.740734	0.860516
	0.633856	0.224552	0.73224	0.859266
	0.63488	0.224904	0.794777	0.85766
	0.635904	0.225205	0.670184	0.855697
	0.636928	0.225408	0.585824	0.853379
	0.637952	0.225301	0.555761	0.850707
	0.638976	0.225	0.619514	0.847681
	0.64	0.224485	0.756732	0.844303
	0.641024	0.223712	1.01589	0.840574
	0.642048	0.223185	0.89292	0.836496
	0.643072	0.222447	0.70194	0.83207
	0.644096	0.222045	0.690623	0.827299
	0.64512	0.221441	0.644502	0.822184
	0.646144	0.220616	0.575205	0.816728
	0.647168	0.219411	0.583036	0.810932
	0.648192	0.218363	0.776381	0.804799
	0.649216	0.216407	0.833643	0.798332
	0.65024	0.215466	0.85375	0.791534
	0.651264	0.214326	0.60786	0.784406
	0.652288	0.21273	0.709372	0.776953
	0.653312	0.211456	0.959252	0.769177
	0.654336	0.209244	0.983559	0.761082
	0.65536	0.2075	0.697464	0.75267
	0.656384	0.206068	0.656977	0.743946
	0.657408	0.204078	0.73145	0.734912
	0.658432	0.201806	0.816754	0.725573
	0.659456	0.199952	0.735027	0.715933
	0.66048	0.197963	0.878401	0.705996
	0.661504	0.195912	0.704251	0.695765
	0.662528	0.193874	0.556292	0.685245
	0.663552	0.191128	0.558031	0.67444
	0.664576	0.188702	0.784503	0.663356
	0.6656	0.186002	0.874633	0.651995
	0.666624	0.182986	1.05698	0.640364
	0.667648	0.180339	0.809799	0.628467
	0.668672	0.1775	0.579409	0.616308
	0.669696	0.175048	0.774374	0.603894
	0.67072	0.172035	0.595716	0.591229
	0.671744	0.169167	0.582818	0.578318
	0.672768	0.165972	0.706803	0.565167
	0.673792	0.162991	0.713022	0.551781
	0.674816	0.159261	0.729706	0.538166
	0.67584	0.155924	0.690595	0.524327
	0.676864	0.152752	0.593142	0.51027
	0.677888	0.149775	0.526025	0.496002
	0.678912	0.146027	0.511225	0.481527
	0.679936	0.142316	0.329634	0.466853
	0.68096	0.138924	0.481942	0.451984
	0.681984	0.134998	0.578901	0.436928
	0.683008	0.131116	0.373689	0.42169
	0.684032	0.127121	0.30209	0.406276
	0.685056	0.123594	0.336021	0.390695
	0.68608	0.119809	0.438546	0.37495
	0.687104	0.116041	0.321258	0.35905
	0.688128	0.112146	0.431209	0.343001
	0.689152	0.107802	0.35508	0.326809
	0.690176	0.103743	0.360196	0.310482
	0.6912	0.099063	0.330941	0.294025
	0.692224	0.0949285	0.25626	0.277446
	0.693248	0.0909714	0.134151	0.260752
	0.694272	0.0870484	0.151793	0.24395
	0.695296	0.0832248	0.281466	0.227046
	0.69632	0.0787931	0.395771	0.210048
	0.697344	0.0746845	0.286995	0.192963
	0.698368	0.0700536	0.216427	0.175797
	0.699392	0.0651912	0.098077	0.158559
	0.700416	0.0612056	-0.151662	0.141254
	0.70144	0.0572703	0.0398167	0.123891
	0.702464	0.0528821	0.133547	0.106476
	0.703488	0.0487952	0.0916621	0.089017
	0.704512	0.0443059	0.10096	0.0715209
	0.705536	0.0396182	0.122284	0.0539951
	0.70656	0.0354379	0.158816	0.0364468
	0.707584	0.0309819	0.182918	0.0188833
	0.708608	0.0260352	0.00730201	0.00131199
	0.709632	0.0215355	0.000814515	-0.01626
	0.710656	0.0176123	0.0194689	-0.0338252
	0.71168	0.0130802	0.119056	-0.0513764
	0.712704	0.00862748	-0.00258132	-0.0689064
	0.713728	0.00372539	-0.0840087	-0.0864077
	0.714752	-0.0010781	-0.143395	-0.103873
	0.715776	-0.0056355	-0.16841	-0.121296
	0.7168	-0.0102425	-0.0583356	-0.138668
	0.717824	-0.0147013	-0.168414	-0.155982
	0.718848	-0.0191602	-0.134724	-0.173232
	0.719872	-0.0234117	-0.261818	-0.19041
	0.720896	-0.0280908	-0.304388	-0.207509
	0.72192	-0.0321472	-0.179796	-0.224521
	0.722944	-0.0367849	-0.0661124	-0.241441
	0.723968	-0.0416554	-0.157673	-0.25826
	0.724992	-0.0461086	-0.287618	-0.274972
	0.726016	-0.0507132	-0.0921805	-0.29157
	0.72704	-0.0548083	-0.218276	-0.308047
	0.728064	-0.0588849	-0.231746	-0.324396
	0.729088	-0.063307	-0.311675	-0.34061
	0.730112	-0.0679403	-0.223692	-0.356683
	0.731136	-0.0725238	-0.264551	-0.372607
	0.73216	-0.0768431	-0.474775	-0.388377
	0.733184	-0.0815339	-0.574393	-0.403986
	0.734208	-0.0855411	-0.492671	-0.419427
	0.735232	-0.0899741	-0.648861	-0.434693
	0.736256	-0.0935421	-0.682778	-0.449779
	0.73728	-0.0978291	-0.686928	-0.464679
	0.738304	-0.101564	-0.580713	-0.479385
	0.739328	-0.106121	-0.558426	-0.493893
	0.740352	-0.110098	-0.635881	-0.508195
	0.741376	-0.114241	-0.606	-0.522286
	0.7424	-0.118429	-0.597724	-0.536161
	0.743424	-0.122194	-0.536417	-0.549812
	0.744448	-0.12555	-0.71552	-0.563236
	0.745472	-0.128999	-0.786401	-0.576425
	0.746496	-0.133135	-0.703998	-0.589375
	0.74752	-0.136827	-0.708574	-0.602081
	0.748544	-0.140693	-0.758249	-0.614536
	0.749568	-0.144923	-0.977426	-0.626736
	0.750592	-0.148411	-0.623901	-0.638676
	0.751616	-0.15176	-0.49342	-0.65035
	0.75264	-0.155003	-0.523633	-0.661755
	0.753664	-0.157981	-0.457328	-0.672884
	0.754688	-0.161497	-0.546922	-0.683735
	0.755712	-0.164838	-0.550977	-0.694301
	0.756736	-0.167671	-0.597796	-0.704579
	0.75776	-0.171147	-0.5315	-0.714564
	0.758784	-0.174126	-0.516705	-0.724252
	0.759808	-0.177317	-0.648416	-0.73364
	0.760832	-0.17969	-0.606595	-0.742723
	0.761856	-0.182354	-0.801011	-0.751498
	0.76288	-0.185463	-0.543182	-0.75996
	0.763904	-0.187944	-0.42623	-0.768107
	0.764928	-0.190442	-0.763597	-0.775935
	0.765952	-0.193158	-0.846514	-0.783441
	0.766976	-0.195618	-0.850214	-0.790621
	0.768	-0.197908	-0.848539	-0.797473
	0.769024	-0.200103	-0.832077	-0.803994
	0.770048	-0.202158	-0.972591	-0.810181
	0.771072	-0.204093	-0.855625	-0.816031
	0.772096	-0.206307	-0.836208	-0.821542
	0.77312	-0.208211	-0.86944	-0.826713
	0.774144	-0.209899	-0.828754	-0.83154
	0.775168	-0.211763	-0.802404	-0.836021
	0.776192	-0.213473	-0.760401	-0.840155
	0.777216	-0.214631	-0.852366	-0.843941
	0.77824	-0.215537	-0.852684	-0.847376
	0.779264	-0.216676	-0.99727	-0.850459
	0.780288	-0.218339	-1.05358	-0.853189
	0.781312	-0.219747	-1.09316	-0.855564
	0.782336	-0.221262	-1.04127	-0.857584
	0.78336	-0.222485	-0.75124	-0.859248
	0.784384	-0.222848	-0.725471	-0.860555
	0.785408	-0.223647	-0.627383	-0.861505
	0.786432	-0.223854	-0.813155	-0.862097
	0.787456	-0.22447	-0.819338	-0.862331
	0.78848	-0.225044	-0.645624	-0.862207
	0.789504	-0.226067	-0.462817	-0.861724
	0.790528	-0.226548	-0.604021	-0.860884
	0.791552	-0.226928	-0.557428	-0.859686
	0.792576	-0.227268	-0.579882	-0.858132
	0.7936	-0.227152	-0.761732	-0.85622
	0.794624	-0.227026	-1.22164	-0.853954
	0.795648	-0.226444	-1.23492	-0.851332
	0.796672	-0.226393	-1.02556	-0.848357
	0.797696	-0.226272	-0.767706	-0.84503
	0.79872	-0.226036	-0.838306	-0.841352
	0.799744	-0.225632	-0.661527	-0.837324
	0.800768	-0.225374	-0.551975	-0.832948
	0.801792	-0.224411	-0.560928	-0.828227
	0.802816	-0.223396	-0.528005	-0.823162
	0.80384	-0.222247	-0.465445	-0.817754
	0.804864	-0.221583	-0.487681	-0.812008
	0.805888	-0.220468	-0.489248	-0.805924
	0.806912	-0.219643	-0.710313	-0.799505
	0.807936	-0.218746	-0.741715	-0.792754
	0.80896	-0.217217	-0.689761	-0.785674
	0.809984	-0.216029	-0.792371	-0.778267
	0.811008	-0.21446	-0.814108	-0.770538
	0.812032	-0.212501	-0.835505	-0.762488
	0.813056	-0.210946	-0.843036	-0.754122
	0.81408	-0.208984	-0.779342	-0.745443
	0.815104	-0.207586	-0.664333	-0.736454
	0.816128	-0.205694	-0.512224	-0.727159
	0.817152	-0.203972	-0.608056	-0.717562
	0.818176	-0.201858	-0.753873	-0.707667
	0.8192	-0.199133	-0.803544	-0.697478
	0.820224	-0.197022	-0.900779	-0.687
	0.821248	-0.194387	-0.865368	-0.676236
	0.822272	-0.192265	-0.881053	-0.665191
	0.823296	-0.189889	-0.683255	-0.653871
	0.82432	-0.187528	-0.515229	-0.642278
	0.825344	-0.18472	-0.64453	-0.630419
	0.826368	-0.182033	-0.546414	-0.618298
	0.827392	-0.179066	-0.555798	-0.605921
	0.828416	-0.176194	-0.600053	-0.593291
	0.82944	-0.173002	-0.446505	-0.580416
	0.830464	-0.169916	-0.364192	-0.567299
	0.831488	-0.167221	-0.336204	-0.553946
	0.832512	-0.164425	-0.288635	-0.540364
	0.833536	-0.161271	-0.416519	-0.526557
	0.83456	-0.15759	-0.294641	-0.512532
	0.835584	-0.15427	-0.435518	-0.498294
	0.836608	-0.149969	-0.35035	-0.483848
	0.837632	-0.146676	-0.366925	-0.469202
	0.838656	-0.143368	-0.537974	-0.454361
	0.83968	-0.139643	-0.472046	-0.439331
	0.840704	-0.136453	-0.445483	-0.424119
	0.841728	-0.132998	-0.457419	-0.408731
	0.842752	-0.128991	-0.451299	-0.393173
	0.843776	-0.12493	-0.440094	-0.377452
	0.8448	-0.120811	-0.453351	-0.361574
	0.845824	-0.116498	-0.249437	-0.345546
	0.846848	-0.11277	-0.102509	-0.329374
	0.847872	-0.109105	0.0131857	-0.313066
	0.848896	-0.105098	0.000310588	-0.296628
	0.84992	-0.101323	-0.051662	-0.280066
	0.850944	-0.0972049	-0.070498	-0.263388
	0.851968	-0.0929119	-0.176472	-0.246601
	0.852992	-0.0881842	-0.33738	-0.229712
	0.854016	-0.0839477	-0.291036	-0.212727
	0.85504	-0.0799081	-0.16703	-0.195654
	0.856064	-0.0751948	-0.115307	-0.178499
	0.857088	-0.0708964	0.0657893	-0.161271
	0.858112	-0.0666489	0.0484197	-0.143975
	0.859136	-0.0623033	-0.01769	-0.12662
	0.86016	-0.0577892	0.0208263	-0.109212
	0.861184	-0.0530296	0.0419459	-0.091759
	0.862208	-0.0483615	-0.0349734	-0.0742679
	0.863232	-0.04395	0.0208672	-0.0567459
	0.864256	-0.0397383	0.137206	-0.0392004
	0.86528	-0.0351855	0.264841	-0.0216387
	0.866304	-0.0306595	0.35621	-0.00406804
	0.867328	-0.026304	0.18211	0.0135043
	0.868352	-0.0214553	0.0995842	0.0310709
	0.869376	-0.0163758	0.176345	0.0486246
	0.8704	-0.0118038	0.295303	0.0661581
	0.871424	-0.00717722	0.271228	0.083664
	0.872448	-0.00271321	0.0645182	0.101135
	0.873472	0.0018711	0.0235094	0.118564
	0.874496	0.00644752	0.0895284	0.135944
	0.87552	0.0110176	0.136112	0.153267
	0.876544	0.0158769	0.0062533	0.170527
	0.877568	0.0207269	0.0474573	0.187716
	0.878592	0.0256087	0.143848	0.204826
	0.879616	0.0301987	0.219523	0.221852
	0.88064	0.0345171	0.356764	0.238785
	0.881664	0.0387365	0.429915	0.255619
	0.882688	0.0431336	0.244343	0.272347
	0.883712	0.0479007	0.102322	0.288962
	0.884736	0.0518966	0.0381278	0.305457
	0.88576	0.0564722	0.229411	0.321825
	0.886784	0.0607761	0.420499	0.338059
	0.887808	0.0655411	0.543803	0.354152
	0.888832	0.0691502	0.524399	0.370099
	0.889856	0.073895	0.406785	0.385891
	0.89088	0.0778718	0.277062	0.401524
	0.891904	0.0819366	0.44235	0.416989
	0.892928	0.0862281	0.671324	0.432281
	0.893952	0.0907956	0.91675	0.447394
	0.894976	0.0952793	0.751107	0.462321
	0.896	0.0991913	0.444997	0.477056
	0.897024	0.102979	0.432049	0.491592
	0.898048	0.107167	0.477865	0.505924
	0.899072	0.111038	0.738405	0.520046
	0.900096	0.115252	0.838809	0.533952
	0.90112	0.119106	0.711415	0.547637
	0.902144	0.123405	0.687753	0.561093
	0.903168	0.127615	0.632685	0.574317
	0.904192	0.131047	0.626433	0.587302
	0.905216	0.134708	0.683944	0.600043
	0.90624	0.138643	0.675482	0.612535
	0.907264	0.141452	0.752633	0.624772
	0.908288	0.144389	0.657559	0.63675
	0.909312	0.14789	0.624962	0.648463
	0.910336	0.151759	0.563056	0.659907
	0.91136	0.154905	0.703915	0.671076
	0.912384	0.158294	0.805282	0.681967
	0.913408	0.161636	0.76292	0.692575
	0.914432	0.164779	0.75927	0.702894
	0.915456	0.167715	0.878928	0.712922
	0.91648	0.170391	0.889801	0.722654
	0.917504	0.173523	0.964922	0.732085
	0.918528	0.1764	0.907543	0.741213
	0.919552	0.179554	0.801437	0.750032
	0.920576	0.182678	0.834896	0.75854
	0.9216	0.184878	0.909309	0.766732
	0.922624	0.18739	0.922334	0.774607
	0.923648	0.189691	0.68335	0.782159
	0.924672	0.192173	0.748792	0.789387
	0.925696	0.19466	0.650018	0.796286
	0.92672	0.197052	0.597559	0.802855
	0.927744	0.199552	0.562285	0.80909
	0.928768	0.201812	0.726783	0.814989
	0.929792	0.203812	0.868645	0.82055
	0.930816	0.205212	0.957654	0.825769
	0.93184	0.207109	1.05467	0.830646
	0.932864	0.208468	1.08978	0.835178
	0.933888	0.210576	1.01653	0.839362
	0.934912	0.212083	0.903884	0.843198
	0.935936	0.214115	0.738196	0.846684
	0.93696	0.21576	0.504601	0.849818
	0.937984	0.216971	0.62207	0.852599
	0.939008	0.217831	0.670139	0.855025
	0.940032	0.219598	0.630546	0.857097
	0.941056	0.219859	0.72227	0.858812
	0.94208	0.220495	0.788166	0.860171
	0.943104	0.22154	0.914938	0.861172
	0.944128	0.222468	0.742368	0.861816
	0.945152	0.223781	0.838083	0.862102
	0.946176	0.22417	0.941256	0.862029
	0.9472	0.224617	0.935695	0.861598
	0.948224	0.224898	0.852143	0.86081
	0.949248	0.22504	0.730687	0.859664
	0.950272	0.225318	0.695612	0.858161
	0.951296	0.225494	0.717254	0.856301
	0.95232	0.225675	0.812723	0.854085
	0.953344	0.225644	0.865422	0.851515
	0.954368	0.22528	0.843208	0.848591
	0.955392	0.225329	0.815478	0.845315
	0.956416	0.224523	1.00461	0.841687
	0.95744	0.224234	0.917694	0.83771
	0.958464	0.223392	0.873911	0.833384
	0.959488	0.223038	0.997936	0.828713
	0.960512	0.222851	0.964373	0.823697
	0.961536	0.221737	0.851044	0.818339
	0.96256	0.22108	0.85819	0.812641
	0.963584	0.219986	0.772613	0.806605
	0.964608	0.21866	0.800706	0.800235
	0.965632	0.217423	0.866752	0.793532
	0.966656	0.215947	0.775863	0.786499
	0.96768	0.214703	0.847907	0.77914
	0.968704	0.213493	0.861508	0.771457
	0.969728	0.212498	0.818938	0.763453
	0.970752	0.210955	0.732735	0.755132
	0.971776	0.208978	0.727191	0.746498
	0.9728	0.207265	0.695816	0.737553
	0.973824	0.205339	0.477598	0.728303
	0.974848	0.20342	0.450472	0.718749
	0.975872	0.201281	0.425226	0.708897
	0.976896	0.199154	0.592729	0.69875
	0.97792	0.197222	0.739926	0.688314
	0.978944	0.194894	0.942341	0.677591
	0.979968	0.192692	0.885143	0.666586
	0.980992	0.190124	0.784585	0.655305
	0.982016	0.187048	0.624971	0.643752
	0.98304	0.184419	0.353386	0.631931
	0.984064	0.181647	0.416618	0.619848
	0.985088	0.179104	0.667914	0.607507
	0.986112	0.176515	0.581198	0.594913
	0.987136	0.17372	0.524254	0.582073
	0.98816	0.170589	0.462988	0.568991
	0.989184	0.167627	0.498431	0.555672
	0.990208	0.164505	0.393142	0.542122
	0.991232	0.160946	0.301414	0.528348
	0.992256	0.157254	0.242913	0.514354
	0.99328	0.153929	0.189869	0.500146
	0.994304	0.150472	0.303139	0.48573
	0.995328	0.147236	0.447911	0.471112
	0.996352	0.143671	0.582796	0.456299
	0.997376	0.140172	0.454063	0.441296
	0.9984	0.136587	0.354276	0.42611
	0.999424	0.132692	0.364754	0.410747
	1.00045	0.129038	0.197473	0.395213
	1.00147	0.124961	0.145746	0.379515
	1.0025	0.120839	0.162984	0.363659
	1.00352	0.117326	0.430328	0.347653
	1.00454	0.113319	0.32913	0.331501
	1.00557	0.109963	0.255715	0.315212
	1.00659	0.105615	0.14072	0.298792
	1.00762	0.101268	0.225975	0.282248
	1.00864	0.0970888	0.0661707	0.265587
	1.00966	0.0933124	-0.0683824	0.248815
	1.01069	0.0893239	0.150599	0.23194
	1.01171	0.0852426	0.191589	0.214968
	1.01274	0.081018	0.119755	0.197907
	1.01376	0.0766618	-0.126665	0.180764
	1.01478	0.0721242	-0.112728	0.163546
	1.01581	0.0675544	-0.241402	0.14626
	1.01683	0.0632868	0.0850657	0.128913
	1.01786	0.0588205	0.185161	0.111512
	1.01888	0.0544903	0.0733709	0.0940651
	1.0199	0.0499426	0.00457808	0.076579
	1.02093	0.0457919	-0.00394328	0.059061
	1.02195	0.0415247	0.0214165	0.0415185
	1.02298	0.0370089	0.0188696	0.0239586
	1.024	0.0322936	-0.0904598	0.00638882
	1.02502	0.0275376	-0.221363	-0.0111837
	1.02605	0.0232494	-0.212197	-0.0287516
	1.02707	0.0187909	-0.227387	-0.0463077
	1.0281	0.0144769	-0.163202	-0.0638445
	1.02912	0.0100571	-0.153991	-0.0813549
	1.03014	0.00553911	-0.261859	-0.0988315
	1.03117	0.00065646	-0.124264	-0.116267
	1.03219	-0.00389559	-0.0175402	-0.133654
	1.03322	-0.00930352	0.0499542	-0.150986
	1.03424	-0.013647	-0.0780523	-0.168256
	1.03526	-0.0179805	-0.209763	-0.185455
	1.03629	-0.0224584	-0.265441	-0.202577
	1.03731	-0.026909	-0.320273	-0.219616
	1.03834	-0.0312819	-0.134383	-0.236563
	1.03936	-0.0361692	-0.358463	-0.253412
	1.04038	-0.0407512	-0.522203	-0.270155
	1.04141	-0.0456518	-0.482302	-0.286787
	1.04243	-0.0502834	-0.46185	-0.303299
	1.04346	-0.0541968	-0.363883	-0.319686
	1.04448	-0.0583035	-0.20694	-0.33594
	1.0455	-0.0630412	-0.048988	-0.352054
	1.04653	-0.0674267	-0.286878	-0.368022
	1.04755	-0.0721957	-0.24443	-0.383837
	1.04858	-0.076822	-0.214371	-0.399493
	1.0496	-0.0811735	-0.187722	-0.414983
	1.05062	-0.0852963	-0.291259	-0.430301
	1.05165	-0.0891441	-0.364197	-0.44544
	1.05267	-0.093358	-0.453669	-0.460394
	1.0537	-0.0979166	-0.517949	-0.475157
	1.05472	-0.102148	-0.48814	-0.489722
	1.05574	-0.10644	-0.578588	-0.504084
	1.05677	-0.110837	-0.680132	-0.518237
	1.05779	-0.115093	-0.576922	-0.532175
	1.05882	-0.119089	-0.442768	-0.545891
	1.05984	-0.122491	-0.403231	-0.559381
	1.06086	-0.125894	-0.388122	-0.572639
	1.06189	-0.129536	-0.496534	-0.585659
	1.06291	-0.13342	-0.651567	-0.598435
	1.06394	-0.137261	-0.524736	-0.610963
	1.06496	-0.140967	-0.467833	-0.623238
	1.06598	-0.145031	-0.610276	-0.635253
	1.06701	-0.148655	-0.662308	-0.647005
	1.06803	-0.151858	-0.634324	-0.658488
	1.06906	-0.154925	-0.472355	-0.669697
	1.07008	-0.157939	-0.509727	-0.680629
	1.0711	-0.161232	-0.59524	-0.691278
	1.07213	-0.163907	-0.668078	-0.701639
	1.07315	-0.167412	-0.563089	-0.711709
	1.07418	-0.170712	-0.625689	-0.721484
	1.0752	-0.173766	-0.82045	-0.730959
	1.07622	-0.17641	-0.861282	-0.740131
	1.07725	-0.179208	-0.752897	-0.748995
	1.07827	-0.181839	-0.626448	-0.757548
	1.0793	-0.184265	-0.905083	-0.765786
	1.08032	-0.187252	-1.00218	-0.773707
	1.08134	-0.189804	-1.00115	-0.781306
	1.08237	-0.192426	-0.781153	-0.78858
	1.08339	-0.195042	-0.726652	-0.795527
	1.08442	-0.197135	-0.898754	-0.802144
	1.08544	-0.199002	-0.840953	-0.808428
	1.08646	-0.200823	-0.716464	-0.814375
	1.08749	-0.203296	-0.806858	-0.819985
	1.08851	-0.205032	-0.960506	-0.825254
	1.08954	-0.206889	-1.09572	-0.83018
	1.09056	-0.209075	-1.08732	-0.834762
	1.09158	-0.211066	-0.818698	-0.838997
	1.09261	-0.212786	-0.891917	-0.842883
	1.09363	-0.214208	-0.918961	-0.84642
	1.09466	-0.215341	-0.873921	-0.849604
	1.09568	-0.216727	-0.800684	-0.852436
	1.0967	-0.218213	-0.795445	-0.854914
	1.09773	-0.219212	-1.06795	-0.857037
	1.09875	-0.220607	-0.971983	-0.858804
	1.09978	-0.222162	-0.947672	-0.860214
	1.1008	-0.223255	-0.943867	-0.861267
	1.10182	-0.223752	-0.856393	-0.861963
	1.10285	-0.224295	-0.932268	-0.8623
	1.10387	-0.225052	-0.998418	-0.862279
	1.1049	-0.225389	-0.862581	-0.8619
	1.10592	-0.225757	-0.750382	-0.861164
	1.10694	-0.226201	-0.859048	-0.860069
	1.10797	-0.226587	-0.978357	-0.858617
	1.10899	-0.22654	-0.835141	-0.856809
	1.11002	-0.226747	-0.560388	-0.854645
	1.11104	-0.226889	-0.629925	-0.852126
	1.11206	-0.22606	-0.834356	-0.849253
	1.11309	-0.226249	-0.974389	-0.846027
	1.11411	-0.226121	-0.835782	-0.84245
	1.11514	-0.226193	-0.47235	-0.838523
	1.11616	-0.225715	-0.428944	-0.834248
	1.11718	-0.225366	-0.500316	-0.829626
	1.11821	-0.224432	-0.602822	-0.82466
	1.11923	-0.223613	-0.754073	-0.819352
	1.12026	-0.222491	-0.463584	-0.813703
	1.12128	-0.221271	-0.373417	-0.807716
	1.1223	-0.220151	-0.71971	-0.801393
	1.12333	-0.21941	-0.761337	-0.794738
	1.12435	-0.218823	-0.646291	-0.787753
	1.12538	-0.217593	-0.678125	-0.780441
	1.1264	-0.21609	-0.565531	-0.772804
	1.12742	-0.214176	-0.389992	-0.764847
	1.12845	-0.212692	-0.464941	-0.756571
	1.12947	-0.210792	-0.602513	-0.747982
	1.1305	-0.209141	-0.648875	-0.739082
	1.13152	-0.207436	-0.722112	-0.729875
	1.13254	-0.205445	-0.58878	-0.720365
	1.13357	-0.204056	-0.654499	-0.710556
	1.13459	-0.20208	-0.798641	-0.700452
	1.13562	-0.199221	-0.993633	-0.690057
	1.13664	-0.196912	-0.990691	-0.679375
	1.13766	-0.19426	-0.779678	-0.668411
	1.13869	-0.191852	-0.573967	-0.657169
	1.13971	-0.189645	-0.597401	-0.645655
	1.14074	-0.187331	-0.610726	-0.633872
	1.14176	-0.184771	-0.790941	-0.621827
	1.14278	-0.182149	-0.674166	-0.609523
	1.14381	-0.178998	-0.61369	-0.596965
	1.14483	-0.175924	-0.397928	-0.58416
	1.14586	-0.172523	-0.242836	-0.571113
	1.14688	-0.169841	-0.327596	-0.557828
	1.1479	-0.166806	-0.282574	-0.544311
	1.14893	-0.163836	-0.353805	-0.530569
	1.14995	-0.160844	-0.255398	-0.516606
	1.15098	-0.157643	-0.259189	-0.502429
	1.152	-0.154145	-0.247168	-0.488042
	1.15302	-0.150313	-0.19756	-0.473454
	1.15405	-0.146802	-0.292512	-0.458668
	1.15507	-0.143518	-0.408983	-0.443693
	1.1561	-0.139698	-0.238701	-0.428533
	1.15712	-0.136624	-0.17566	-0.413195
	1.15814	-0.13288	-0.277834	-0.397685
	1.15917	-0.12911	-0.382774	-0.38201
	1.16019	-0.125155	-0.392022	-0.366177
	1.16122	-0.120915	-0.458086	-0.350192
	1.16224	-0.116896	-0.367511	-0.334061
	1.16326	-0.113055	-0.14769	-0.317791
	1.16429	-0.108991	-0.260224	-0.30139
	1.16531	-0.105219	-0.227632	-0.284863
	1.16634	-0.101046	-0.301029	-0.268218
	1.16736	-0.0970387	-0.0682099	-0.251462
	1.16838	-0.0929904	0.101591	-0.234601
	1.16941	-0.088221	0.0332202	-0.217643
	1.17043	-0.0839683	-0.0472129	-0.200595
	1.17146	-0.0799854	-0.0361946	-0.183463
	1.17248	-0.0753421	0.234301	-0.166255
	1.1735	-0.0711188	0.106889	-0.148978
	1.17453	-0.0670385	0.0330522	-0.13164
	1.17555	-0.0625535	0.233851	-0.114246
	1.17658	-0.0577399	0.111379	-0.0968056
	1.1776	-0.0529674	-0.0333163	-0.0793246
	1.17862	-0.0479757	-0.200833	-0.0618108
	1.17965	-0.0437	-0.0977282	-0.0442714
	1.18067	-0.0394366	-0.215979	-0.0267136
	1.1817	-0.0349471	-0.170103	-0.00914478
	1.18272	-0.030465	-0.208488	0.00842781
	1.18374	-0.0263477	-0.050922	0.0259969
	1.18477	-0.02191	0.0523967	0.043555
	1.18579	-0.0168317	0.02079	0.0610951
	1.18682	-0.0120411	0.201886	0.0786097
	1.18784	-0.00735076	0.168132	0.0960917
	1.18886	-0.00217399	0.0567686	0.113534
	1.18989	0.00233932	0.072985	0.130928
	1.19091	0.00642245	-0.0199827	0.148269
	1.19194	0.0111141	0.21156	0.165548
	1.19296	0.0156984	0.210616	0.182757
	1.19398	0.0203834	0.103411	0.199891
	1.19501	0.0251788	-0.0429227	0.216942
	1.19603	0.0300011	0.19977	0.233903
	1.19706	0.0341327	0.305127	0.250767
	1.19808	0.038215	0.242808	0.267526
	1.1991	0.0425814	0.0128089	0.284174
	1.20013	0.0466889	-0.167792	0.300704
	1.20115	0.0511774	-0.0950451	0.317109
	1.20218	0.0557545	-0.0675243	0.333383
	1.2032	0.0605877	0.102426	0.349517
	1.20422	0.0649536	0.204664	0.365507
	1.20525	0.0691566	0.316391	0.381345
	1.20627	0.0738196	0.303339	0.397024
	1.2073	0.0781012	0.300165	0.412539
	1.20832	0.0816146	0.346722	0.427882
	1.20934	0.0859507	0.299548	0.443047
	1.21037	0.0900248	0.468055	0.458028
	1.21139	0.0942743	0.542159	0.472819
	1.21242	0.0986846	0.433974	0.487413
	1.21344	0.102603	0.491381	0.501805
	1.21446	0.106507	0.642295	0.515988
	1.21549	0.110242	0.491821	0.529957
	1.21651	0.113891	0.378832	0.543706
	1.21754	0.117945	0.441469	0.557229
	1.21856	0.121817	0.461259	0.570521
	1.21958	0.125586	0.555743	0.583575
	1.22061	0.129679	0.62193	0.596387
	1.22163	0.133564	0.623223	0.608952
	1.22266	0.136932	0.630551	0.621263
	1.22368	0.140493	0.442899	0.633316
	1.2247	0.143393	0.499003	0.645106
	1.22573	0.146855	0.584539	0.656628
	1.22675	0.150644	0.57822	0.667878
	1.22778	0.154202	0.510761	0.678849
	1.2288	0.157458	0.429112	0.689539
	1.22982	0.16086	0.47358	0.699943
	1.23085	0.163878	0.48858	0.710055
	1.23187	0.166885	0.618965	0.719873
	1.2329	0.169702	0.656628	0.729392
	1.23392	0.172645	0.602304	0.738607
	1.23494	0.175789	0.633733	0.747516
	1.23597	0.179066	0.716972	0.756114
	1.23699	0.18162	0.72124	0.764398
	1.23802	0.184681	0.729502	0.772365
	1.23904	0.187011	0.727173	0.78001
	1.24006	0.189512	0.987744	0.787332
	1.24109	0.191749	0.910303	0.794327
	1.24211	0.194036	0.728817	0.800991
	1.24314	0.196563	0.616681	0.807323
	1.24416	0.198663	0.780617	0.81332
	1.24518	0.201062	0.689111	0.818978
	1.24621	0.203254	0.765463	0.824297
	1.24723	0.205218	0.910648	0.829272
	1.24826	0.206713	0.949001	0.833904
	1.24928	0.208172	0.978932	0.838189
	1.2503	0.209799	0.963737	0.842126
	1.25133	0.211225	1.09148	0.845713
	1.25235	0.212626	1.00594	0.848948
	1.25338	0.214573	0.855103	0.851832
	1.2544	0.215754	1.01693	0.854361
	1.25542	0.217048	1.00335	0.856535
	1.25645	0.218272	0.99662	0.858353
	1.25747	0.219302	1.03422	0.859815
	1.2585	0.220441	0.894958	0.86092
	1.25952	0.221549	0.7795	0.861667
	1.26054	0.222506	0.648265	0.862056
	1.26157	0.223463	0.932812	0.862087
	1.26259	0.224147	1.00179	0.86176
	1.26362	0.224583	0.90476	0.861075
	1.26464	0.2245	0.891235	0.860032
	1.26566	0.22475	0.86815	0.858632
	1.26669	0.224901	0.895162	0.856875
	1.26771	0.22523	0.926124	0.854762
	1.26874	0.225089	0.972831	0.852294
	1.26976	0.225419	1.01472	0.849472
	1.27078	0.225527	0.983695	0.846297
	1.27181	0.22547	0.833211	0.842771
	1.27283	0.225335	0.623814	0.838894
	1.27386	0.224633	0.657173	0.834669
	1.27488	0.223882	0.615932	0.830098
	1.2759	0.223333	0.752292	0.825181
	1.27693	0.222967	0.970207	0.819922
	1.27795	0.222918	1.15692	0.814322
	1.27898	0.221835	0.95207	0.808384
	1.28	0.22096	0.868132	0.80211
	1.28102	0.219985	0.708042	0.795502
	1.28205	0.218849	0.874306	0.788565
	1.28307	0.217273	0.765717	0.781299
	1.2841	0.216177	0.790591	0.773709
	1.28512	0.214813	0.668931	0.765798
	1.28614	0.213189	0.653868	0.757569
	1.28717	0.211693	0.765858	0.749025
	1.28819	0.209915	0.843263	0.740169
	1.28922	0.208405	0.731654	0.731006
	1.29024	0.206342	0.725911	0.72154
	1.29126	0.204486	0.649945	0.711774
	1.29229	0.202435	0.801219	0.701712
	1.29331	0.200997	0.744434	0.691358
	1.29434	0.198988	0.826937	0.680718
	1.29536	0.197021	0.835127	0.669794
	1.29638	0.19455	0.741928	0.658593
	1.29741	0.192307	0.859502	0.647117
	1.29843	0.189897	0.791812	0.635373
	1.29946	0.186755	0.687871	0.623365
	1.30048	0.184074	0.698399	0.611098
	1.3015	0.181618	0.726846	0.598577
	1.30253	0.179092	0.618566	0.585808
	1.30355	0.176562	0.58793	0.572795
	1.30458	0.173846	0.535463	0.559544
	1.3056	0.170375	0.512382	0.54606
	1.30662	0.167204	0.667642	0.53235
	1.30765	0.163718	0.634074	0.518419
	1.30867	0.16052	0.616359	0.504272
	1.3097	0.157142	0.745069	0.489916
	1.31072	0.154064	0.618175	0.475356
	1.31174	0.150959	0.531073	0.460599
	1.31277	0.147712	0.504605	0.44565
	1.31379	0.143901	0.728267	0.430516
	1.31482	0.140076	0.615855	0.415203
	1.31584	0.136029	0.678524	0.399718
	1.31686	0.132141	0.51902	0.384067
	1.31789	0.128445	0.506281	0.368256
	1.31891	0.12514	0.402181	0.352292
	1.31994	0.121246	0.403448	0.336182
	1.32096	0.117128	0.379454	0.319932
	1.32198	0.11305	0.34482	0.303549
	1.32301	0.108765	0.246913	0.28704
	1.32403	0.105089	0.303053	0.270412
	1.32506	0.100794	0.324785	0.253671
	1.32608	0.0965598	0.401759	0.236825
	1.3271	0.0927771	0.457913	0.219881
	1.32813	0.0891615	0.233765	0.202845
	1.32915	0.0850561	0.209849	0.185725
	1.33018	0.0805863	0.181098	0.168528
	1.3312	0.0761747	0.116813	0.15126
	1.33222	0.0713201	0.167474	0.13393
	1.33325	0.0667773	0.323355	0.116544
	1.33427	0.0625415	0.237365	0.0991099
	1.3353	0.058366	0.200292	0.0816344
	1.33632	0.0545467	0.158294	0.0641249
	1.33734	0.0499628	0.177666	0.0465887
	1.33837	0.0455878	-0.10082	0.0290331
	1.33939	0.0411646	-0.182633	0.0114654
	1.34042	0.0360608	-0.0850211	-0.00610707
	1.34144	0.0314038	-0.0890661	-0.0236771
	1.34246	0.0269102	-0.155771	-0.0412373
	1.34349	0.0223935	-0.233925	-0.0587804
	1.34451	0.0180884	-0.267311	-0.0762992
	1.34554	0.0136155	-0.374148	-0.0937863
	1.34656	0.00871242	-0.316028	-0.111235
	1.34758	0.00402571	-0.248525	-0.128637
	1.34861	-0.000347735	-0.315915	-0.145985
	1.34963	-0.00546929	-0.204465	-0.163273
	1.35066	-0.0101767	-0.238623	-0.180494
	1.35168	-0.0148048	-0.19608	-0.197639
	1.3527	-0.0191994	-0.427169	-0.214702
	1.35373	-0.0235674	-0.367157	-0.231676
	1.35475	-0.0283975	-0.266339	-0.248554
	1.35578	-0.0328826	-0.121962	-0.265329
	1.3568	-0.0374972	-0.137561	-0.281994
	1.35782	-0.0421429	-0.170988	-0.298541
	1.35885	-0.046764	-0.228758	-0.314965
	1.35987	-0.0510674	-0.376137	-0.331258
	1.3609	-0.0554016	-0.360801	-0.347413
	1.36192	-0.0594299	-0.262603	-0.363424
	1.36294	-0.0638167	-0.437634	-0.379284
	1.36397	-0.0685914	-0.37975	-0.394987
	1.36499	-0.0732758	-0.288095	-0.410526
	1.36602	-0.0777569	-0.232517	-0.425894
	1.36704	-0.0823618	-0.413436	-0.441085
	1.36806	-0.0864281	-0.497869	-0.456093
	1.36909	-0.090578	-0.624986	-0.470912
	1.37011	-0.094267	-0.703557	-0.485535
	1.37114	-0.0987599	-0.764115	-0.499956
	1.37216	-0.102715	-0.645856	-0.51417
	1.37318	-0.106919	-0.562245	-0.528171
	1.37421	-0.110565	-0.597383	-0.541952
	1.37523	-0.114843	-0.573944	-0.555508
	1.37626	-0.118347	-0.65953	-0.568833
	1.37728	-0.122532	-0.523488	-0.581922
	1.3783	-0.125831	-0.525349	-0.594769
	1.37933	-0.129807	-0.830574	-0.60737
	1.38035	-0.133648	-0.983214	-0.619718
	1.38138	-0.137437	-0.806876	-0.631809
	1.3824	-0.141271	-0.807961	-0.643637
	1.38342	-0.14476	-0.724568	-0.655198
	1.38445	-0.14818	-0.783909	-0.666487
	1.38547	-0.151395	-0.611407	-0.6775
	1.3865	-0.154676	-0.660873	-0.68823
	1.38752	-0.157813	-0.649592	-0.698675
	1.38854	-0.161229	-0.578525	-0.70883
	1.38957	-0.16453	-0.664651	-0.718691
	1.39059	-0.168215	-0.815516	-0.728253
	1.39162	-0.171313	-0.721436	-0.737512
	1.39264	-0.1742	-0.652847	-0.746466
	1.39366	-0.176816	-0.587913	-0.755109
	1.39469	-0.179428	-0.768201	-0.763439
	1.39571	-0.182167	-0.940054	-0.771451
	1.39674	-0.184745	-0.814303	-0.779144
	1.39776	-0.187936	-0.636717	-0.786512
	1.39878	-0.190866	-0.654944	-0.793554
	1.39981	-0.193383	-0.663488	-0.800267
	1.40083	-0.195759	-0.66264	-0.806647
	1.40186	-0.19785	-0.792889	-0.812692
	1.40288	-0.199782	-0.683991	-0.818399
	1.4039	-0.202022	-0.692562	-0.823767
	1.40493	-0.203816	-0.737116	-0.828793
	1.40595	-0.205697	-0.927819	-0.833474
	1.40698	-0.207719	-1.27239	-0.837809
	1.408	-0.209422	-1.1067	-0.841796
	1.40902	-0.211475	-0.865046	-0.845434
	1.41005	-0.213013	-0.901024	-0.84872
	1.41107	-0.214206	-1.16955	-0.851655
	1.4121	-0.215704	-1.04924	-0.854235
	1.41312	-0.216831	-0.902227	-0.85646
	1.41414	-0.218257	-0.997052	-0.85833
	1.41517	-0.21955	-0.99214	-0.859844
	1.41619	-0.220937	-0.881884	-0.861
	1.41722	-0.22191	-0.862817	-0.861799
	1.41824	-0.222642	-0.840385	-0.862239
	1.41926	-0.223043	-1.0281	-0.862322
	1.42029	-0.223724	-1.13446	-0.862047
	1.42131	-0.224692	-1.24631	-0.861413
	1.42234	-0.225172	-1.2316	-0.860422
	1.42336	-0.22592	-1.37181	-0.859073
	1.42438	-0.226461	-1.24676	-0.857368
	1.42541	-0.226656	-1.29157	-0.855307
	1.42643	-0.226745	-1.28572	-0.85289
	1.42746	-0.226638	-1.36097	-0.850119
	1.42848	-0.2262	-1.15713	-0.846995
	1.4295	-0.226043	-1.10532	-0.84352
	1.43053	-0.225831	-0.852316	-0.839694
	1.43155	-0.225841	-1.20131	-0.835519
	1.43258	-0.226126	-0.997805	-0.830997
	1.4336	-0.226005	-0.861895	-0.82613
	1.43462	-0.225296	-0.781421	-0.82092
	1.43565	-0.224465	-0.964492	-0.815369
	1.43667	-0.22336	-1.09607	-0.80948
	1.4377	-0.222587	-1.10885	-0.803254
	1.43872	-0.221411	-0.981339	-0.796695
	1.43974	-0.22064	-0.751049	-0.789805
	1.44077	-0.219401	-0.612978	-0.782587
	1.44179	-0.21857	-0.877013	-0.775043
	1.44282	-0.216984	-1.00804	-0.767178
	1.44384	-0.215561	-0.964887	-0.758995
	1.44486	-0.213679	-0.817422	-0.750496
	1.44589	-0.212081	-0.728164	-0.741685
	1.44691	-0.210623	-0.669672	-0.732566
	1.44794	-0.209064	-0.972496	-0.723144
	1.44896	-0.207753	-1.00778	-0.71342
	1.44998	-0.205882	-0.870012	-0.703401
	1.45101	-0.203586	-0.956184	-0.693089
	1.45203	-0.201225	-0.757187	-0.68249
	1.45306	-0.199096	-1.00761	-0.671607
	1.45408	-0.196308	-0.920918	-0.660445
	1.4551	-0.193875	-0.938633	-0.649009
	1.45613	-0.191612	-0.919129	-0.637304
	1.45715	-0.189131	-0.886097	-0.625333
	1.45818	-0.186916	-0.741193	-0.613104
	1.4592	-0.184211	-0.47092	-0.600619
	1.46022	-0.181637	-0.453846	-0.587885
	1.46125	-0.178138	-0.329426	-0.574907
	1.46227	-0.175076	-0.389125	-0.56169
	1.4633	-0.171838	-0.67936	-0.54824
	1.46432	-0.169187	-0.62341	-0.534562
	1.46534	-0.166238	-0.438928	-0.520662
	1.46637	-0.163382	-0.446527	-0.506546
	1.46739	-0.160485	-0.492476	-0.49222
	1.46842	-0.15709	-0.635069	-0.477689
	1.46944	-0.153397	-0.592394	-0.46296
	1.47046	-0.149965	-0.592335	-0.448038
	1.47149	-0.14639	-0.48651	-0.432931
	1.47251	-0.143149	-0.329453	-0.417644
	1.47354	-0.139909	-0.446201	-0.402183
	1.47456	-0.136512	-0.59421	-0.386555
	1.47558	-0.132539	-0.745147	-0.370767
	1.47661	-0.128821	-0.689407	-0.354825
	1.47763	-0.124449	-0.489901	-0.338736
	1.47866	-0.120796	-0.394773	-0.322505
	1.47968	-0.11675	-0.57724	-0.306141
	1.4807	-0.112872	-0.501392	-0.28965
	1.48173	-0.108854	-0.358449	-0.273039
	1.48275	-0.105372	-0.440063	-0.256314
	1.48378	-0.101223	-0.413681	-0.239483
	1.4848	-0.0968848	-0.249156	-0.222552
	1.48582	-0.0925223	-0.266153	-0.205529
	1.48685	-0.0880028	-0.343082	-0.188421
	1.48787	-0.0838095	-0.326216	-0.171234
	1.4889	-0.0798041	-0.37423	-0.153976
	1.48992	-0.0757896	-0.136621	-0.136655
	1.49094	-0.0714558	-0.119465	-0.119276
	1.49197	-0.0669434	-0.00279015	-0.101849
	1.49299	-0.0625563	0.068091	-0.0843787
	1.49402	-0.0578168	0.155039	-0.0668736
	1.49504	-0.0530847	0.255634	-0.0493408
	1.49606	-0.0485966	0.206934	-0.0317876
	1.49709	-0.0440951	0.222502	-0.0142212
	1.49811	-0.0396727	0.111928	0.00335105
	1.49914	-0.0354229	0.177693	0.0209219
	1.50016	-0.0311714	-0.00459249	0.0384839
	1.50118	-0.0264561	-0.0041612	0.05603
	1.50221	-0.021294	0.197455	0.0735527
	1.50323	-0.0166108	0.267928	0.0910449
	1.50426	-0.0121888	0.287476	0.108499
	1.50528	-0.00712553	0.277947	0.125908
	1.5063	-0.00266574	0.127963	0.143265
	1.50733	0.00162544	-0.0332074	0.160562
	1.50835	0.00591014	0.143217	0.177793
	1.50938	0.0105202	0.277153	0.19495
	1.5104	0.0155375	0.225339	0.212025
	1.51142	0.0204348	0.141183	0.229013
	1.51245	0.0253455	0.108619	0.245905
	1.51347	0.029347	0.0666292	0.262695
	1.5145	0.0340337	0.11102	0.279376
	1.51552	0.0382965	0.295662	0.295941
	1.51654	0.0423464	0.39884	0.312383
	1.51757	0.0467814	0.404524	0.328695
	1.51859	0.051652	0.222892	0.344871
	1.51962	0.0563929	0.375378	0.360903
	1.52064	0.0611492	0.235794	0.376785
	1.52166	0.0656694	0.389288	0.392511
	1.52269	0.070156	0.250581	0.408074
	1.52371	0.0741963	0.191703	0.423467
	1.52474	0.0782482	0.247834	0.438684
	1.52576	0.0827464	0.359225	0.453719
	1.52678	0.0868516	0.47378	0.468565
	1.52781	0.0914164	0.51566	0.483217
	1.52883	0.0953613	0.548188	0.497668
	1.52986	0.0994291	0.700025	0.511913
	1.53088	0.103313	0.715987	0.525944
	1.5319	0.1069	0.61857	0.539757
	1.53293	0.110696	0.600424	0.553346
	1.53395	0.11415	0.645946	0.566705
	1.53498	0.118301	0.576517	0.579828
	1.536	0.122566	0.505159	0.592711
	1.53702	0.126568	0.360918	0.605348
	1.53805	0.130597	0.537674	0.617732
	1.53907	0.133955	0.52725	0.629861
	1.5401	0.13756	0.556197	0.641727
	1.54112	0.141236	0.65281	0.653327
	1.54214	0.144545	0.705895	0.664656
	1.54317	0.148204	0.791154	0.675708
	1.54419	0.152228	0.748356	0.68648
	1.54522	0.156078	0.775128	0.696967
	1.54624	0.159547	0.740257	0.707164
	1.54726	0.16234	0.746649	0.717067
	1.54829	0.165516	0.908555	0.726673
	1.54931	0.168313	0.73914	0.735976
	1.55034	0.17087	0.6864	0.744974
	1.55136	0.173882	0.854267	0.753662
	1.55238	0.176953	0.728276	0.762037
	1.55341	0.180026	0.691503	0.770096
	1.55443	0.18242	0.752855	0.777835
	1.55546	0.185203	0.965885	0.78525
	1.55648	0.187708	0.855951	0.79234
	1.5575	0.189971	0.632081	0.7991
	1.55853	0.192071	0.759338	0.805528
	1.55955	0.194298	0.613494	0.811622
	1.56058	0.196949	0.707334	0.817378
	1.5616	0.199044	0.792021	0.822795
	1.56262	0.201335	0.791921	0.82787
	1.56365	0.203028	0.779645	0.832601
	1.56467	0.205144	0.859638	0.836987
	1.5657	0.207113	0.98172	0.841024
	1.56672	0.208821	0.957318	0.844713
	1.56774	0.210491	1.01453	0.84805
	1.56877	0.212393	0.94161	0.851035
	1.56979	0.214011	0.910471	0.853666
	1.57082	0.215266	0.873929	0.855943
	1.57184	0.216726	0.778274	0.857865
	1.57286	0.217872	0.605836	0.859429
	1.57389	0.218942	0.628462	0.860637
	1.57491	0.219486	0.677035	0.861488
	1.57594	0.220683	0.624563	0.86198
	1.57696	0.221784	0.645156	0.862115
	1.57798	0.222838	0.548828	0.861891
	1.57901	0.223695	0.653554	0.861309
	1.58003	0.224211	0.747298	0.86037
	1.58106	0.224893	0.796379	0.859073
	1.58208	0.224741	0.713472	0.857419
	1.5831	0.225133	0.942768	0.855409
	1.58413	0.225161	0.751048	0.853043
	1.58515	0.225091	0.77382	0.850324
	1.58618	0.225613	0.641188	0.847251
	1.5872	0.225493	0.833892	0.843826
	1.58822	0.225236	0.725711	0.84005
	1.58925	0.225022	0.735867	0.835926
	1.59027	0.224502	0.873866	0.831454
	1.5913	0.224144	0.86312	0.826637
	1.59232	0.223476	0.926901	0.821476
	1.59334	0.2229	0.897709	0.815975

## Sheet: Figure 6b
Figure 6b
This section contains the coordinates of the dot plots of the charts
Data		WT			WT+Nap1				H3KQ
	frequency	G'	G"		frequency	G'	G"		frequency	G'	G"
	9.92699	0.348225	0.0547163		9.97577	0.369536	0.0783403		9.92032	0.289009	0.0594553
	19.852	0.384192	0.0539862		19.9593	0.406757	0.0695803		19.8611	0.30617	0.0805242
	39.7819	0.425466	0.122698		40.0189	0.415593	0.133421		39.8199	0.317322	0.106197
	79.5341	0.453699	0.193341		79.9023	0.429989	0.203594		79.5981	0.374886	0.16587
	119.157	0.507183	0.233685		119.856	0.537033	0.251458		119.267	0.416151	0.218255
	158.956	0.588363	0.251652		159.807	0.611262	0.371384		158.83	0.431165	0.262406
	199.701	0.627826	0.275535		200.783	0.630213	0.450506		199.882	0.473348	0.31908
This section contains the coordinates of the line plots of the charts
Fit		WT			WT+Nap1				H3KQ
	frequency	G'	G"		frequency	G'	G"		frequency	G'	G"
	9.92699	0.374852	0.0558525		9.92699	0.394556	0.0773541		9.92699	0.29963	0.0746117
	19.852	0.380464	0.0662392		19.852	0.40161	0.0804889		19.852	0.308798	0.067646
	39.7819	0.395639	0.107054		39.7819	0.412287	0.122482		39.7819	0.317505	0.0926158
	79.5341	0.446967	0.182334		79.5341	0.448671	0.217732		79.5341	0.343765	0.158096
	119.157	0.512209	0.231172		119.157	0.502949	0.302247		119.157	0.382586	0.217609
	158.956	0.577299	0.255181		158.956	0.569186	0.37022		158.956	0.429915	0.265731
	199.701	0.635604	0.261506		199.701	0.642481	0.421228		199.701	0.482277	0.301903

## Sheet: Figure 6c
Figure 6c
	tau0				eta0				tau1				eta1				eta_tot				mu0				mu1				mu_tot
	WT	Nap1	H3KQ		WT	Nap1	H3KQ		WT	Nap1	H3KQ		WT	Nap1	H3KQ		WT	Nap1	H3KQ		WT	Nap1	H3KQ		WT	Nap1	H3KQ		WT	Nap1	H3KQ
	0.000240063	0.00124421	0.00219981		0.00362666	0.00201708	0.00173322		0.550916	0.284015	1.28285		0.201522	0.195532	0.30476		0.205149	0.197549	0.306494		15.1071	1.62117	0.787897		0.365795	0.688455	0.237566		15.4729	2.30963	1.02546
	0.00125425	0.00587828	0.00287513		0.00232702	0.00364086	0.0015847		2.87128	0.501542	0.485217		0.982307	0.203355	0.167937		0.984634	0.206996	0.169521		1.85531	0.619375	0.346106		0.342115	0.40546	0.551176		2.19743	1.02483	0.897282
	0.00518963	0.00336898	0.00204042		0.00290616	0.0032846	0.00216831		2.70898	1.0314	0.211097		0.752228	0.577119	0.0714887		0.755134	0.580403	0.073657		0.277679	0.55955	1.06268		0.559994	0.974952	0.338653		0.837673	1.5345	1.40133
	0.00219066	0.00440413	0.0044396		0.00204619	0.00228125	0.002441		1.10545	0.304341	0.410951		0.323168	0.124666	0.124777		0.325214	0.126947	0.127218		0.292341	0.409627	0.30363		0.934051	0.51798	0.549823		1.22639	0.927607	0.853453
	0.00391813	0.00277812	0.00262201		0.0017537	0.00275565	0.00195377		0.819258	1.28757	0.324404		0.260149	0.530533	0.10548		0.261903	0.533289	0.107434		0.317542	0.412041	0.325152		0.447585	0.99191	0.745142		0.765127	1.40395	1.07029
	0.00271029	0.00373538	0.00368823		0.00219574	0.00201712	0.00161302		1.33758	0.681124	0.216794		0.351864	0.304335	0.0555085		0.35406	0.306353	0.0571215		0.81015	0.540003	0.256043		0.26306	0.446814	0.437343		1.07321	0.986817	0.693386
	0.00522574	0.00246896	0.00571763		0.00182419	0.00239444	0.00227075		0.757658	0.348931	0.557792		0.199695	0.217097	0.122192		0.201519	0.219492	0.124462		0.263569	0.622177	0.219063		0.349077	0.969819	0.397148		0.612646	1.592	0.616211
	0.00185925	0.00369892	0.00382007		0.00135541	0.00330653	0.00183347		1.96242	0.368082	0.251431		0.510868	0.199203	0.0665318		0.512224	0.20251	0.0683653		0.729006	0.893917	0.479957		0.260326	0.541194	0.264612		0.989332	1.43511	0.744569
	0.00416222	0.0041547	0.00196368		0.00247808	0.00365085	0.00139043		1.42359	0.534339	0.679005		0.339697	0.288816	0.20236		0.342175	0.292467	0.203751		0.595374	0.540511	0.708076		0.23862	0.878728	0.298025		0.833994	1.41924	1.0061
	0.0041125	0.00467788	0.00286838		0.00201694	0.00443672	0.00206083		0.588006	0.67759	0.465439		0.118609	0.220312	0.128635		0.120626	0.224749	0.130696		0.49044	0.325141	0.718464		0.201714	0.948448	0.276374		0.692154	1.27359	0.994838
	0.00579005	0.00727812	0.00341532		0.00273488	0.0040453	0.00201978		2.66769	0.523998	0.175137		0.726351	0.177196	0.0483238		0.729086	0.181241	0.0503435		0.272277	0.555817	0.27592		0.472341	0.338162	0.591389		0.744618	0.893979	0.867309
	0.00029138	0.00410059	0.00812351		0.00299741	0.00265128	0.00298317		1.54551	0.27357	0.229016		0.559596	0.133589	0.0696975		0.562594	0.13624	0.0726807		0.362079	0.646559	0.367227		10.2869	0.488318	0.304335		10.649	1.13488	0.671562
	0.00380207	0.00408501	0.00182012		0.0022828	0.00208579	0.00175979		0.505269	0.223728	0.396945		0.173686	0.0864845	0.104757		0.175968	0.0885703	0.106517		0.343749	0.386561	0.966853		0.600409	0.510596	0.263908		0.944158	0.897157	1.23076
	0.00105988	0.0046964	0.00352427		0.00105523	0.00209712	0.00281774		0.461267	0.628522	0.369894		0.197375	0.245437	0.140919		0.198431	0.247534	0.143737		0.427898	0.446538	0.799523		0.995608	0.390499	0.380972		1.42351	0.837036	1.18049
	0.00234075	0.00410065	0.00413406		0.00194252	0.00374581	0.00193609		0.556778	0.291957	0.283505		0.278891	0.158101	0.0671151		0.280834	0.161847	0.0690512		0.500902	0.913467	0.468326		0.829874	0.541522	0.236733		1.33078	1.45499	0.705059
	0.0043457	0.00379068	0.00309489		0.00227215	0.00368296	0.00207168		0.720854	0.25122	0.197025		0.220254	0.152923	0.0496111		0.222526	0.156606	0.0516828		0.522851	0.971583	0.251802		0.305546	0.608722	0.669387		0.828397	1.5803	0.921188
	0.00280701	0.00363498	0.00440182		0.00163311	0.00449523	0.00324133		0.389261	0.542589	0.297428		0.164523	0.30437	0.061702		0.166156	0.308865	0.0649433		0.422655	0.560959	0.207452		0.581799	1.23666	0.736362		1.00445	1.79762	0.943814
	0.00466836	0.0063423			0.00252819	0.00345385			1.23406	0.361404			0.478651	0.152215			0.481179	0.155669			0.541558	0.421178			0.387869	0.544574			0.929427	0.965752
	0.00699328	0.00404088			0.00290528	0.00292284			0.7211	0.588015			0.269297	0.272585			0.272202	0.275508			0.373453	0.723318			0.415439	0.463568			0.788892	1.18689
		0.00453043				0.0026079				0.347411				0.152676				0.155283				0.439467				0.57564				1.01511

## Sheet: Supplementary Figure 13
SI Figure 13
	WT	+Nap1 (1:0.1)	01:02:00	01:04:00	01:08:00
	30.8448	46.0052	30.581	20.9381	23.2574
	36.6763	46.3933	31.4537	23.0014	24.8626
	39.6324	49.9211	33.1928	23.1407	29.0442
	39.6517	49.9471	33.8909	23.3018	29.1326
	41.2758	58.7255	34.152	24.8425	29.133
	41.4129	58.9708	35.2298	24.9829	29.5679
	43.1799	59.4039	35.5095	25.3185	30.9708
	43.838	41.6244	34.974	25.6563	31.1039
	48.0426	56.512	35.186	27.1041	32.794
	52.0166	62.2298	35.8527	30.5818
	52.467	62.3819	36.0925	28.274
	53.6716	64.5488	38.8782	32.437
	59.0519		38.9799	33.6746
	60.3831		39.4638	34.0475
	68.4007		39.7853	36.7959
	76.5678		40.1572	37.949
			40.9754	38.5666
			41.5211	39.1668
			43.8493	39.687

## Sheet: Supplementary Figure 16
SI Figure 16
	Di	Di + Nap1
	302.919	364.986
	333.549	368.916
	339.569	383.003
	350.818	397.781
	352.973	399.742
	352.986	401.27
	354.916	401.549
	357.331	405.176
	367.617	407.082
	368.883	408.108
	369.646	412.389
	375.917	413.091
	383.127	413.404
	405.18	414.235
	423.084	417.205
	428.13	417.586
	444.141	420.402
		420.544
		440.011
		441.081
		441.601
		454.591
		466.53
